# Supplementary material for: Amelioration of non-alcoholic fatty liver disease by targeting adhesion G protein-coupled receptor F1 (Adgrf1)
Source: eLife. 2023 Aug 15;12:e85131. doi: 10.7554/eLife.85131 (PMC10427146; doi:10.7554/eLife.85131)
Supplement: Figure 1—source data 1. [file elife-85131-fig1-data1.zip]

Archive with 30 entries (28 files):
- Figure 1-source data 1/
- __MACOSX/._Figure 1-source data 1
- Figure 1-source data 1/Figure 1-Source 1.xlsx
- __MACOSX/Figure 1-source data 1/._Figure 1-Source 1.xlsx
- Figure 1-source data 1/Figure 1-Source 2.pptx
- __MACOSX/Figure 1-source data 1/._Figure 1-Source 2.pptx
- Figure 1-source data 1/Figure 1-Source 3.pzfx
- __MACOSX/Figure 1-source data 1/._Figure 1-Source 3.pzfx
- Figure 1-source data 1/Figure 1-raw gel image/
- __MACOSX/Figure 1-source data 1/._Figure 1-raw gel image
- Figure 1-source data 1/Figure 1-raw gel image/Fig1B b-actin.tif
- __MACOSX/Figure 1-source data 1/Figure 1-raw gel image/._Fig1B b-actin.tif
- Figure 1-source data 1/Figure 1-raw gel image/Fig1D b-actin.tif
- __MACOSX/Figure 1-source data 1/Figure 1-raw gel image/._Fig1D b-actin.tif
- Figure 1-source data 1/Figure 1-raw gel image/Fig1G Adgrf1 (kidney).tif
- __MACOSX/Figure 1-source data 1/Figure 1-raw gel image/._Fig1G Adgrf1 (kidney).tif
- Figure 1-source data 1/Figure 1-raw gel image/Fig1B Adgrf1.tif
- __MACOSX/Figure 1-source data 1/Figure 1-raw gel image/._Fig1B Adgrf1.tif
- Figure 1-source data 1/Figure 1-raw gel image/Fig1G b-tubulin (kidney).tif
- __MACOSX/Figure 1-source data 1/Figure 1-raw gel image/._Fig1G b-tubulin (kidney).tif
- Figure 1-source data 1/Figure 1-raw gel image/Fig1D Cd11b.tif
- __MACOSX/Figure 1-source data 1/Figure 1-raw gel image/._Fig1D Cd11b.tif
- Figure 1-source data 1/Figure 1-raw gel image/Fig1D Adgrf1.tif
- __MACOSX/Figure 1-source data 1/Figure 1-raw gel image/._Fig1D Adgrf1.tif
- Figure 1-source data 1/Figure 1-raw gel image/Fig1G b-tubulin (liver).tif
- __MACOSX/Figure 1-source data 1/Figure 1-raw gel image/._Fig1G b-tubulin (liver).tif
- Figure 1-source data 1/Figure 1-raw gel image/Fig1D Albumin.tif
- __MACOSX/Figure 1-source data 1/Figure 1-raw gel image/._Fig1D Albumin.tif
- Figure 1-source data 1/Figure 1-raw gel image/Fig1G Adgrf1 (liver).tif
- __MACOSX/Figure 1-source data 1/Figure 1-raw gel image/._Fig1G Adgrf1 (liver).tif
