# Supplementary material for: Amelioration of non-alcoholic fatty liver disease by targeting adhesion G protein-coupled receptor F1 (Adgrf1)
Source: eLife. 2023 Aug 15;12:e85131. doi: 10.7554/eLife.85131 (PMC10427146; doi:10.7554/eLife.85131)
Supplement: Figure 2—figure supplement 2—source data 1. [file elife-85131-fig2-figsupp2-data1.zip]

Archive with 2 entries (2 files):
- Supplementary Figure 2/Supplementary Figure 2-Source 1.xls
- Supplementary Figure 2/Supplementary Figure 2-Source 2.pzfx
