# Supplementary material for: Amelioration of non-alcoholic fatty liver disease by targeting adhesion G protein-coupled receptor F1 (Adgrf1)
Source: eLife. 2023 Aug 15;12:e85131. doi: 10.7554/eLife.85131 (PMC10427146; doi:10.7554/eLife.85131)
Supplement: Figure 3—source data 1. [file elife-85131-fig3-data1.zip]

Archive with 14 entries (12 files):
- Figure 3-source data 1/
- __MACOSX/._Figure 3-source data 1
- Figure 3-source data 1/Figure 3-raw gel image/
- __MACOSX/Figure 3-source data 1/._Figure 3-raw gel image
- Figure 3-source data 1/Figure 3-Source 1.xlsx
- __MACOSX/Figure 3-source data 1/._Figure 3-Source 1.xlsx
- Figure 3-source data 1/Figure 3-Source 3.pzfx
- __MACOSX/Figure 3-source data 1/._Figure 3-Source 3.pzfx
- Figure 3-source data 1/Figure 3-Source 2.pptx
- __MACOSX/Figure 3-source data 1/._Figure 3-Source 2.pptx
- Figure 3-source data 1/Figure 3-raw gel image/Fig 3C b-tubulin.tif
- __MACOSX/Figure 3-source data 1/Figure 3-raw gel image/._Fig 3C b-tubulin.tif
- Figure 3-source data 1/Figure 3-raw gel image/Fig 3C Adgrf1.tif
- __MACOSX/Figure 3-source data 1/Figure 3-raw gel image/._Fig 3C Adgrf1.tif
