# Supplementary material for: Amelioration of non-alcoholic fatty liver disease by targeting adhesion G protein-coupled receptor F1 (Adgrf1)
Source: eLife. 2023 Aug 15;12:e85131. doi: 10.7554/eLife.85131 (PMC10427146; doi:10.7554/eLife.85131)
Supplement: Figure 4—source data 1. [file elife-85131-fig4-data1.zip]

Archive with 40 entries (35 files):
- Figure 4-source data 1/
- __MACOSX/._Figure 4-source data 1
- Figure 4-source data 1/Figure 4-raw microscopy images/
- __MACOSX/Figure 4-source data 1/._Figure 4-raw microscopy images
- Figure 4-source data 1/FIgure 4-Source 3.pzfx
- __MACOSX/Figure 4-source data 1/._FIgure 4-Source 3.pzfx
- Figure 4-source data 1/Figure 4-Source 2.pptx
- __MACOSX/Figure 4-source data 1/._Figure 4-Source 2.pptx
- Figure 4-source data 1/Figure 4-Source 1.xlsx
- __MACOSX/Figure 4-source data 1/._Figure 4-Source 1.xlsx
- Figure 4-source data 1/Figure 4-raw microscopy images/Masson/
- __MACOSX/Figure 4-source data 1/Figure 4-raw microscopy images/._Masson
- Figure 4-source data 1/Figure 4-raw microscopy images/Oil Red O/
- __MACOSX/Figure 4-source data 1/Figure 4-raw microscopy images/._Oil Red O
- Figure 4-source data 1/Figure 4-raw microscopy images/H_E/
- __MACOSX/Figure 4-source data 1/Figure 4-raw microscopy images/._H_E
- Figure 4-source data 1/Figure 4-raw microscopy images/Masson/ASO2.jpg
- __MACOSX/Figure 4-source data 1/Figure 4-raw microscopy images/Masson/._ASO2.jpg
- Figure 4-source data 1/Figure 4-raw microscopy images/Masson/CTRL.jpg
- __MACOSX/Figure 4-source data 1/Figure 4-raw microscopy images/Masson/._CTRL.jpg
- Figure 4-source data 1/Figure 4-raw microscopy images/Masson/ASO1.jpg
- __MACOSX/Figure 4-source data 1/Figure 4-raw microscopy images/Masson/._ASO1.jpg
- Figure 4-source data 1/Figure 4-raw microscopy images/Masson/AAV.jpg
- __MACOSX/Figure 4-source data 1/Figure 4-raw microscopy images/Masson/._AAV.jpg
- Figure 4-source data 1/Figure 4-raw microscopy images/Oil Red O/ASO2.jpg
- __MACOSX/Figure 4-source data 1/Figure 4-raw microscopy images/Oil Red O/._ASO2.jpg
- Figure 4-source data 1/Figure 4-raw microscopy images/Oil Red O/CTRL.jpg
- __MACOSX/Figure 4-source data 1/Figure 4-raw microscopy images/Oil Red O/._CTRL.jpg
- Figure 4-source data 1/Figure 4-raw microscopy images/Oil Red O/ASO1.jpg
- __MACOSX/Figure 4-source data 1/Figure 4-raw microscopy images/Oil Red O/._ASO1.jpg
- Figure 4-source data 1/Figure 4-raw microscopy images/Oil Red O/AAV.jpg
- __MACOSX/Figure 4-source data 1/Figure 4-raw microscopy images/Oil Red O/._AAV.jpg
- Figure 4-source data 1/Figure 4-raw microscopy images/H_E/ASO2.jpg
- __MACOSX/Figure 4-source data 1/Figure 4-raw microscopy images/H_E/._ASO2.jpg
- Figure 4-source data 1/Figure 4-raw microscopy images/H_E/CTRL.jpg
- __MACOSX/Figure 4-source data 1/Figure 4-raw microscopy images/H_E/._CTRL.jpg
- Figure 4-source data 1/Figure 4-raw microscopy images/H_E/ASO1.jpg
- __MACOSX/Figure 4-source data 1/Figure 4-raw microscopy images/H_E/._ASO1.jpg
- Figure 4-source data 1/Figure 4-raw microscopy images/H_E/AAV.jpg
- __MACOSX/Figure 4-source data 1/Figure 4-raw microscopy images/H_E/._AAV.jpg
