# Supplementary material for: Amelioration of non-alcoholic fatty liver disease by targeting adhesion G protein-coupled receptor F1 (Adgrf1)
Source: eLife. 2023 Aug 15;12:e85131. doi: 10.7554/eLife.85131 (PMC10427146; doi:10.7554/eLife.85131)
Supplement: Figure 9—source data 1. [file elife-85131-fig9-data1.zip]

Archive with 24 entries (20 files):
- Figure 9-source data 1/
- __MACOSX/._Figure 9-source data 1
- Figure 9-source data 1/Figure 9-Source 2.pzfx
- __MACOSX/Figure 9-source data 1/._Figure 9-Source 2.pzfx
- Figure 9-source data 1/Figure 9-raw microscopy images/
- __MACOSX/Figure 9-source data 1/._Figure 9-raw microscopy images
- Figure 9-source data 1/Figure 9-Source 1.xlsx
- __MACOSX/Figure 9-source data 1/._Figure 9-Source 1.xlsx
- Figure 9-source data 1/Figure 9-raw microscopy images/IHC/
- __MACOSX/Figure 9-source data 1/Figure 9-raw microscopy images/._IHC
- Figure 9-source data 1/Figure 9-raw microscopy images/H_E/
- __MACOSX/Figure 9-source data 1/Figure 9-raw microscopy images/._H_E
- Figure 9-source data 1/Figure 9-raw microscopy images/IHC/Moderate.jpg
- __MACOSX/Figure 9-source data 1/Figure 9-raw microscopy images/IHC/._Moderate.jpg
- Figure 9-source data 1/Figure 9-raw microscopy images/IHC/Severe.jpg
- __MACOSX/Figure 9-source data 1/Figure 9-raw microscopy images/IHC/._Severe.jpg
- Figure 9-source data 1/Figure 9-raw microscopy images/IHC/Mild.jpg
- __MACOSX/Figure 9-source data 1/Figure 9-raw microscopy images/IHC/._Mild.jpg
- Figure 9-source data 1/Figure 9-raw microscopy images/H_E/Moderate.jpg
- __MACOSX/Figure 9-source data 1/Figure 9-raw microscopy images/H_E/._Moderate.jpg
- Figure 9-source data 1/Figure 9-raw microscopy images/H_E/Severe.jpg
- __MACOSX/Figure 9-source data 1/Figure 9-raw microscopy images/H_E/._Severe.jpg
- Figure 9-source data 1/Figure 9-raw microscopy images/H_E/Mild.jpg
- __MACOSX/Figure 9-source data 1/Figure 9-raw microscopy images/H_E/._Mild.jpg
