# Supplementary material for: Amelioration of non-alcoholic fatty liver disease by targeting adhesion G protein-coupled receptor F1 (Adgrf1)
Source: eLife. 2023 Aug 15;12:e85131. doi: 10.7554/eLife.85131 (PMC10427146; doi:10.7554/eLife.85131)
Supplement: Supplementary file 1. [file elife-85131-supp1.zip]

Archive with 1 entries (1 files):
- Supplementary File 1/Supplementary File 1-Source 1.xlsx
